# Supplementary material for: Structural Characterization and Hypoglycemic Activity of a Novel Pumpkin Peel Polysaccharide-Chromium(III) Complex
Source: Foods. 2022 Jun 21;11(13):1821. doi: 10.3390/foods11131821 (PMC9265534; doi:10.3390/foods11131821)
Supplement: Supplementary file 1 [file foods-11-01821-s001.zip]

Archive with 1 entries (1 files):
- foods-1745539-supplementary.pdf
